# Supplementary material for: An axonal brake on striatal dopamine output by cholinergic interneurons
Source: Nat Neurosci. 2025 Mar 13;28(4):783–94. doi: 10.1038/s41593-025-01906-5 (PMC11976267; doi:10.1038/s41593-025-01906-5)
Supplement: Supplementary file 2 — Numerical data points used for plots and statistical analyses. [file 41593_2025_1906_MOESM2_ESM.xlsx]

## Sheet: Figure_1d
Replicate	Time	Neuron_Type	Mean_Dopamine
1	8	Chl	0.158139
1	12	Chl	NA
1	25	Chl	0.07414
1	50	Chl	0.228137
1	100	Chl	0.259418
1	150	Chl	0.207954
1	200	Chl	0.15187
2	8	Chl	0.339057
2	12	Chl	0.195475
2	25	Chl	0.134027
2	50	Chl	0.157538
2	100	Chl	0.210567
2	150	Chl	0.157846
2	200	Chl	0.149335
3	8	Chl	0.376293
3	12	Chl	0.161812
3	25	Chl	0.186318
3	50	Chl	0.164639
3	100	Chl	0.2183
3	150	Chl	0.136548
3	200	Chl	0.205002
4	8	Chl	0.328569
4	12	Chl	0.245051
4	25	Chl	0.257068
4	50	Chl	0.33122
4	100	Chl	0.383062
4	150	Chl	0.40213
4	200	Chl	0.396633
5	8	Chl	0.255173
5	12	Chl	0.265397
5	25	Chl	0.07138
5	50	Chl	0.120404
5	100	Chl	0.173836
5	150	Chl	0.217931
5	200	Chl	0.050657
1	8	DA	NA
1	12	DA	1.27015
1	25	DA	0.788286
1	50	DA	0.487608
1	100	DA	0.300896
1	150	DA	0.165831
1	200	DA	0.214683
2	8	DA	1.27092
2	12	DA	0.647096
2	25	DA	0.784406
2	50	DA	0.525213
2	100	DA	0.418148
2	150	DA	0.419017
2	200	DA	0.408434
3	8	DA	1.72399
3	12	DA	0.519882
3	25	DA	0.252396
3	50	DA	0.167307
3	100	DA	0.237448
3	150	DA	0.204302
3	200	DA	0.289948
4	8	DA	2.17396
4	12	DA	1.35472
4	25	DA	0.778779
4	50	DA	0.806568
4	100	DA	0.492262
4	150	DA	0.59084
4	200	DA	0.876195
5	8	DA	1.76675
5	12	DA	1.16893
5	25	DA	0.736242
5	50	DA	0.617048
5	100	DA	0.574243
5	150	DA	0.660931
5	200	DA	0.410051

## Sheet: Figure_1f
Replicate	Time	Mean_Dopamine
1	25	0.051043
2	25	0.113653
3	25	0.11865
4	25	0.209657
5	25	0.568426
1	50	0.155031
2	50	0.193534
3	50	0.278873
4	50	0.2852
5	50	0.72408
1	100	0.434026
2	100	0.353966
3	100	0.539569
4	100	0.528787
5	100	0.85468

## Sheet: Figure_1h
Replicate	Condition	Mean_Dopamine
1	light-estim	0.191496
2	light-estim	0.22034
3	light-estim	0.1825
4	light-estim	0.281576
5	light-estim	0.254877
1	light-estim with DHbE	0.597596
2	light-estim with DHbE	0.6454
3	light-estim with DHbE	0.555469
4	light-estim with DHbE	0.62245
5	light-estim with DHbE	0.515674
1	Estim with DHbE	0.604849
2	Estim with DHbE	0.6321
3	Estim with DHbE	0.564894
4	Estim with DHbE	0.64879
5	Estim with DHbE	0.501568

## Sheet: Figure_1j
Replicate	Time	Neuron_Type	Mean_Dopamine
1	8	Chl	NA
1	12	Chl	0.565132
1	25	Chl	0.666895
1	50	Chl	0.685946
1	100	Chl	0.603529
1	150	Chl	0.498422
1	200	Chl	0.408395
2	8	Chl	0.236845
2	12	Chl	0.393328
2	25	Chl	0.426672
2	50	Chl	0.340953
2	100	Chl	0.302833
2	150	Chl	0.285818
2	200	Chl	0.203974
3	8	Chl	0.845566
3	12	Chl	0.841218
3	25	Chl	0.798886
3	50	Chl	0.679425
3	100	Chl	0.519145
3	150	Chl	0.372979
3	200	Chl	0.440567
4	8	Chl	0.272143
4	12	Chl	0.474832
4	25	Chl	0.494472
4	50	Chl	0.506264
4	100	Chl	0.442822
4	150	Chl	0.247161
4	200	Chl	0.261063
5	8	Chl	0.149834
5	12	Chl	0.250136
5	25	Chl	0.328426
5	50	Chl	0.502625
5	100	Chl	0.436215
5	150	Chl	0.296577
5	200	Chl	0.320312
1	8	DA	NA
1	12	DA	1.15082
1	25	DA	1.10114
1	50	DA	0.87028
1	100	DA	0.662226
1	150	DA	0.55909
1	200	DA	0.532343
2	8	DA	1.08683
2	12	DA	0.966412
2	25	DA	0.832217
2	50	DA	0.857274
2	100	DA	0.77807
2	150	DA	0.724402
2	200	DA	0.766308
3	8	DA	0.858953
3	12	DA	0.85135
3	25	DA	0.799068
3	50	DA	0.689459
3	100	DA	0.514616
3	150	DA	0.362384
3	200	DA	0.187626
4	8	DA	1.05413
4	12	DA	0.926001
4	25	DA	0.823127
4	50	DA	0.650718
4	100	DA	0.668693
4	150	DA	0.591299
4	200	DA	0.468272
5	8	DA	1.18391
5	12	DA	1.09627
5	25	DA	0.940223
5	50	DA	0.676095
5	100	DA	0.509614
5	150	DA	0.293038
5	200	DA	0.313125

## Sheet: Figure_1l
Replicate	Time	Mean_Dopamine
1	25	0.738678
2	25	0.8115
3	25	0.272385
4	25	0.649389
5	25	0.622956
1	50	0.84669
2	50	0.806758
3	50	0.349776
4	50	0.825068
5	50	0.82393
1	100	0.818571
2	100	0.854394
3	100	0.809035
4	100	0.831435
5	100	0.831471

## Sheet: Figure_2d
Replicate	Condition	Mean_Dopamine
1	Light stim0 + Light stim	0.290809
2	Light stim0 + Light stim	0.352134
3	Light stim0 + Light stim	0.373362
4	Light stim0 + Light stim	0.270273
5	Light stim0 + Light stim	0.36856
1	Light stim + DHBE	0.953617
2	Light stim + DHBE	0.954669
3	Light stim + DHBE	1.00749
4	Light stim + DHBE	1.09584
5	Light stim + DHBE	1.00865
1	Light stim0 + Light stim + DHBE	0.939758
2	Light stim0 + Light stim + DHBE	1.01298
3	Light stim0 + Light stim + DHBE	1.03782
4	Light stim0 + Light stim + DHBE	1.06171
5	Light stim0 + Light stim + DHBE	0.992582

## Sheet: Figure_2f
Replicate	Condition	Mean_Dopamine
1	Light stim0 + Light stim	0.759202
2	Light stim0 + Light stim	0.874773
3	Light stim0 + Light stim	0.875599
4	Light stim0 + Light stim	0.536456
5	Light stim0 + Light stim	0.587459
1	Light stim + DHBE	0.996324
2	Light stim + DHBE	0.950534
3	Light stim + DHBE	1.00863
4	Light stim + DHBE	1.13868
5	Light stim + DHBE	1.008
1	Light stim0 + Light stim + DHBE	0.945493
2	Light stim0 + Light stim + DHBE	1.1101
3	Light stim0 + Light stim + DHBE	0.89023
4	Light stim0 + Light stim + DHBE	1.10729
5	Light stim0 + Light stim + DHBE	1.03116

## Sheet: Figure_3d
Replicate	Time	Condition	Mean_Dopamine
1	7	Control	0.258724
1	10	Control	0.260879
1	25	Control	0.202572
1	50	Control	0.277554
1	100	Control	0.422592
1	200	Control	0.293363
2	7	Control	0.470319
2	10	Control	0.505643
2	25	Control	0.208868
2	50	Control	0.535852
2	100	Control	0.727481
2	200	Control	0.617045
3	7	Control	0.294729
3	10	Control	0.173208
3	25	Control	0.305742
3	50	Control	0.551459
3	100	Control	0.891502
3	200	Control	0.676663
4	7	Control	0.499005
4	10	Control	0.537876
4	25	Control	0.262191
4	50	Control	0.569406
4	100	Control	0.772581
4	200	Control	0.655725
5	7	Control	0.352717
5	10	Control	0.288218
5	25	Control	0.312055
5	50	Control	0.289835
5	100	Control	0.580526
5	200	Control	0.516214
1	7	DHBE	2.26052
1	10	DHBE	1.27953
1	25	DHBE	0.767723
1	50	DHBE	0.860793
1	100	DHBE	0.697308
1	200	DHBE	0.34988
2	7	DHBE	2.50907
2	10	DHBE	2.04978
2	25	DHBE	0.923908
2	50	DHBE	1.19565
2	100	DHBE	1.21512
2	200	DHBE	0.717401
3	7	DHBE	1.87099
3	10	DHBE	1.64262
3	25	DHBE	1.09231
3	50	DHBE	1.0454
3	100	DHBE	0.910804
3	200	DHBE	0.484652
4	7	DHBE	1.9486
4	10	DHBE	1.42306
4	25	DHBE	0.697648
4	50	DHBE	0.843192
4	100	DHBE	0.956096
4	200	DHBE	0.578153
5	7	DHBE	2.13384
5	10	DHBE	1.37058
5	25	DHBE	0.698461
5	50	DHBE	0.617973
5	100	DHBE	0.526915
5	200	DHBE	0.306837

## Sheet: Figure_3f
Replicate	Time	Condition	Mean_Dopamine
1	25	Estim	0.500343
1	50	Estim	0.421643
1	100	Estim	0.256926
2	25	Estim	0.823468
2	50	Estim	0.754299
2	100	Estim	0.563034
3	25	Estim	0.480241
3	50	Estim	0.338091
3	100	Estim	0.249358
4	25	Estim	1.23012
4	50	Estim	0.763777
4	100	Estim	0.494144
5	25	Estim	0.691257
5	50	Estim	0.479611
5	100	Estim	0.468119
1	25	Estim50	0.516638
1	50	Estim50	0.458364
1	100	Estim50	0.40848
2	25	Estim50	0.796315
2	50	Estim50	0.567415
2	100	Estim50	0.651447
3	25	Estim50	0.680842
3	50	Estim50	0.527605
3	100	Estim50	0.453402
4	25	Estim50	1.06626
4	50	Estim50	0.741931
4	100	Estim50	0.562495
5	25	Estim50	0.500518
5	50	Estim50	0.444325
5	100	Estim50	0.49047

## Sheet: Figure_3h
Replicate	Time	Condition	Mean_Dopamine
1	7	Control	NA
1	10	Control	0.740268
1	25	Control	0.693288
1	50	Control	0.904946
1	100	Control	0.646376
1	200	Control	NA					H, Mean peak [DA]o (± SEM) evoked by the paired Lstim normalized to [DA]o evoked by a single Lstim, versus ISI in NAcc
2	7	Control	NA
2	10	Control	1.03561
2	25	Control	0.914408
2	50	Control	0.94518
2	100	Control	0.877433
2	200	Control	0.435683
3	7	Control	0.293753
3	10	Control	0.171467
3	25	Control	0.372817
3	50	Control	0.568787
3	100	Control	0.377539
3	200	Control	0.23951
4	7	Control	1.00715
4	10	Control	0.991461
4	25	Control	1.09469
4	50	Control	1.03771
4	100	Control	0.92927
4	200	Control	0.668728
5	7	Control	0.37608
5	10	Control	0.364469
5	25	Control	0.426087
5	50	Control	0.819326
5	100	Control	0.777571
5	200	Control	0.338139
1	7	DHBE	NA
1	10	DHBE	1.01146
1	25	DHBE	0.919706
1	50	DHBE	0.82412
1	100	DHBE	0.683061
1	200	DHBE	NA
2	7	DHBE	NA
2	10	DHBE	1.19044
2	25	DHBE	1.07306
2	50	DHBE	0.922811
2	100	DHBE	0.704659
2	200	DHBE	0.370326
3	7	DHBE	1.12247
3	10	DHBE	1.07168
3	25	DHBE	0.965919
3	50	DHBE	0.845515
3	100	DHBE	0.655574
3	200	DHBE	0.546447
4	7	DHBE	1.11414
4	10	DHBE	1.12295
4	25	DHBE	1.06682
4	50	DHBE	0.99509
4	100	DHBE	0.933388
4	200	DHBE	0.71773
5	7	DHBE	1.41639
5	10	DHBE	1.31769
5	25	DHBE	1.20368
5	50	DHBE	0.993958
5	100	DHBE	0.705028
5	200	DHBE	0.352111

[truncated: 13 more sheets: Figure_3j, Figure_4d, Figure_4h_TP, Figure_4h_BP, Figure_4j_TP, Figure_4j_BP, Figure_4l_TP, Figure_4l_BP, Figure_5d, Figure_5g, Figure_5k, Figure_5l_TP, Figure_5l_BP]
