# Supplementary material for: An axonal brake on striatal dopamine output by cholinergic interneurons
Source: Nat Neurosci. 2025 Mar 13;28(4):783–94. doi: 10.1038/s41593-025-01906-5 (PMC11976267; doi:10.1038/s41593-025-01906-5)
Supplement: Supplementary file 3 — Numerical data points used for plots and statistical analyses. [file 41593_2025_1906_MOESM3_ESM.xlsx]

## Sheet: Extended_Figure_1a
Replicate	Brain_Region	Condition	Light_Intensity
1	DLS	Full_light	33
2	DLS	Full_light	33
3	DLS	Full_light	33
4	DLS	Full_light	33
5	DLS	Full_light	33										Light stimulation (Lstim0) intensities that are sub-threshold for evoking
1	DLS	Sub_light	17.5										detectable DA release. A, The intensities of Lstim0 used to stimulate ChIs in ChAT-Cre:Ai32 mice in
2	DLS	Sub_light	2.07										Figure 1 were significantly lower than Lstim in both DLS (black) and NAcc (grey). N = 5 animals.
3	DLS	Sub_light	1.17
4	DLS	Sub_light	0.0329
5	DLS	Sub_light	0.25
1	NACc	Full_light	33
2	NACc	Full_light	33
3	NACc	Full_light	33
4	NACc	Full_light	33
5	NACc	Full_light	33
1	NACc	Sub_light	0.143
2	NACc	Sub_light	1.05
3	NACc	Sub_light	1.17
4	NACc	Sub_light	9.9
5	NACc	Sub_light	3.9

## Sheet: Extended_Figure_1c_RP
Recordings	Time	Mean_Dopamine
1	25	0.3378
2	25	0.280846
3	25	0.18335
4	25	0.0875116		Mean peak
5	25	0.0566731		[DA]o (± SEM) evoked by the dual stimuli normalised to [DA]o evoked by a single Estim (n = 5
				recordings, N = 3 animals) when GABA receptors are inhibited.

## Sheet: Extended_Figure_3d_LP
Recordings	Time	Pulses	Mean_Dopamine
1	25	1p	0.055252
1	100	1p	0.163805
1	200	1p	0.122611
1	300	1p	0.099217
1	400	1p	0.044543
2	25	1p	0.090952
2	100	1p	0.460592
2	200	1p	0.144409
2	300	1p	0.122426
2	400	1p	0.086669
3	25	1p	0.043084
3	100	1p	0.158652
3	200	1p	0.13893
3	300	1p	0.169885					mean peak [DA]o (± SEM) evoked in DLS after a Lstim by a subsequent Estim of either 1p (grey)
3	400	1p	0.06112					or 3p 100 Hz (black) at a range of ISI, normalised to [DA]o evoked by a single Estim, after antagonising
4	25	1p	0.866518					either muscarinic receptors with atropine (2 μM)
4	100	1p	0.646279
4	200	1p	0.238261
4	300	1p	0.063937
4	400	1p	0.093919
5	25	1p	0.498908
5	100	1p	0.733228
5	200	1p	0.742594
5	300	1p	0.064396
5	400	1p	0.306429
1	25	3p	0.058282
1	100	3p	0.336048
1	200	3p	0.602583
1	300	3p	0.452957
1	400	3p	0.340326
2	25	3p	0.120316
2	100	3p	0.973023
2	200	3p	0.90431
2	300	3p	0.812861
2	400	3p	0.644641
3	25	3p	0.087266
3	100	3p	0.240661
3	200	3p	0.262389
3	300	3p	0.193032
3	400	3p	0.114799
4	25	3p	1.59482
4	100	3p	1.36611
4	200	3p	0.786118
4	300	3p	0.539503
4	400	3p	0.466093
3	25	3p	1.04679
5	100	3p	1.14055
5	200	3p	1.44914
5	300	3p	0.775774
5	400	3p	0.748024

## Sheet: Extended_Figure_3d_RP
Recordings	Time	Difference_Dopamine
1	25	0.00303
1	100	0.172244
1	200	0.479972
1	300	0.35374
1	400	0.295783				differences between [DA]o evoked
2	25	0.029364				by 3p and 1p Estims.
2	100	0.512431
2	200	0.7599
2	300	0.690435
2	400	0.557972
3	25	0.044181
3	100	0.082009
3	200	0.123459
3	300	0.023147
3	400	0.053679
4	25	0.728307
4	100	0.719836
4	200	0.547856
4	300	0.475566
4	400	0.372174
5	25	0.547884
5	100	0.407327
5	200	0.706547
5	300	0.711378
5	400	0.441595

## Sheet: Extended_Figure_3e_LP
Recordings	Time	Pulses	Mean_Dopamine
1	25	1p	0.017692
1	100	1p	0.279896
1	200	1p	0.376515
1	300	1p	0.378299
1	400	1p	0.305373
2	25	1p	0.007352
2	100	1p	0.085284
2	200	1p	0.235911
2	300	1p	0.292209
2	400	1p	0.306263
3	25	1p	0.229893
3	100	1p	0.176987
3	200	1p	0.235943
3	300	1p	0.178475					mean peak [DA]o (± SEM) evoked in DLS after a Lstim by a subsequent Estim of either 1p (grey)
3	400	1p	0.130134					or 3p 100 Hz (black) at a range of ISI, normalised to [DA]o evoked by a single Estim, after antagonising
4	25	1p	0.024328					D2 receptors with L-741,626 (1 μM)
4	100	1p	0.040882
4	200	1p	0.079163
4	300	1p	0.083214
4	400	1p	0.117635
5	25	1p	0.334209
5	100	1p	0.497589
5	200	1p	0.53243
5	300	1p	0.045547
5	400	1p	0.360913
1	25	3p	0.088009
1	100	3p	0.659171
1	200	3p	0.814486
1	300	3p	0.654818
1	400	3p	0.611884
2	25	3p	0.011448
2	100	3p	0.363862
2	200	3p	0.560693
2	300	3p	0.552098
2	400	3p	0.510401
3	25	3p	0.265503
3	100	3p	0.333496
3	200	3p	0.390906
3	300	3p	0.3134
3	400	3p	0.135979
4	25	3p	0.036154
4	100	3p	0.09341
4	200	3p	0.194326
4	300	3p	0.15166
4	400	3p	0.133383
3	25	3p	0.939166
5	100	3p	1.11424
5	200	3p	1.26539
5	300	3p	0.784328
5	400	3p	0.82522

## Sheet: Extended_Figure_3e_RP
Recordings	Time	Difference_Dopamine
1	25	0.070317
1	100	0.379275
1	200	0.43797
1	300	0.276519
1	400	0.306511
2	25	0.004096
2	100	0.278578
2	200	0.324783
2	300	0.259889
2	400	0.204138
3	25	0.03561
3	100	0.156509
3	200	0.154963
3	300	0.134925
3	400	0.005846
4	25	0.011826
4	100	0.052528
4	200	0.115163
4	300	0.068446
4	400	0.015748
5	25	0.604957
5	100	0.616649
5	200	0.732957
5	300	0.738781
5	400	0.464308

## Sheet: Extended_Figure_4b
Recordings	Pulses	Condition	Mean_Dopamine
1	1p	Control	1.28895
2	1p	Control	1.24027
3	1p	Control	1.48417
4	1p	Control	1.43094
5	1p	Control	1.94793								Activating nAChRs ex vivo prevents calcium entry into DA axons from
1	4p	DHBE	3.55195								subsequent electrical stimulation.
2	4p	DHBE	3.58728								Mean peak values (± SEM) for
3	4p	DHBE	3.72527								GCaMP6f ΔF/F vs. pulse numbers. Data are normalised to value for 1 pulse
4	4p	DHBE	2.51487
5	4p	DHBE	5.09429

## Sheet: Extended_Figure_5c
Recording	Condition	Activity_Dopamine
1	Control	0.0331231
2	Control	0.0312491
3	Control	0.0283315
4	Control	0.0243721
5	Control	0.0154148								Local antagonism of nAChRs enhances axonal calcium in DA axons in
1	DHBE	0.205624								vivo.
2	DHBE	0.1875								Mean maximal increase in baseline non-evoked
3	DHBE	0.179375								GCaMP6f signal in DA axons (‘tonic DA activity’) (± SEM) after local injection of DHβE or saline.
4	DHBE	0.178541
5	DHBE	0.165414

## Sheet: Extended_Figure_6_LP
Recording/Simulation	Time	Neuron_Type	Data_Type	Mean_Dopamine
1	8	DA	Experimental	1.27015
1	12	DA	Experimental	NA
1	25	DA	Experimental	0.788286
1	50	DA	Experimental	0.487608
1	100	DA	Experimental	0.300896
1	200	DA	Experimental	0.214683
2	8	DA	Experimental	1.27092
2	12	DA	Experimental	0.647096
2	25	DA	Experimental	0.784406			The computational model predicts empirical ex vivo data.
2	50	DA	Experimental	0.525213			DLS
2	100	DA	Experimental	0.418148
2	200	DA	Experimental	0.408434
3	8	DA	Experimental	1.72399
3	12	DA	Experimental	0.519882
3	25	DA	Experimental	0.252396
3	50	DA	Experimental	0.167307
3	100	DA	Experimental	0.237448
3	200	DA	Experimental	0.289948
4	8	DA	Experimental	2.17396
4	12	DA	Experimental	1.35472
4	25	DA	Experimental	0.778779
4	50	DA	Experimental	0.806568
4	100	DA	Experimental	0.492262
4	200	DA	Experimental	0.876195
5	8	DA	Experimental	1.76675
5	12	DA	Experimental	1.16893
5	25	DA	Experimental	0.736242
5	50	DA	Experimental	0.617048
5	100	DA	Experimental	0.574243
5	200	DA	Experimental	0.410051
1	8	Chls	Experimental	NA
1	12	Chls	Experimental	0.158139
1	25	Chls	Experimental	0.07414
1	50	Chls	Experimental	0.228137
1	100	Chls	Experimental	0.259418
1	200	Chls	Experimental	0.15187
2	8	Chls	Experimental	0.339057
2	12	Chls	Experimental	0.195475
2	25	Chls	Experimental	0.134027
2	50	Chls	Experimental	0.157538
2	100	Chls	Experimental	0.210567
2	200	Chls	Experimental	0.149335
3	8	Chls	Experimental	0.376293
3	12	Chls	Experimental	0.161812
3	25	Chls	Experimental	0.186318
3	50	Chls	Experimental	0.164639
3	100	Chls	Experimental	0.2183
3	200	Chls	Experimental	0.205002
4	8	Chls	Experimental	0.328569
4	12	Chls	Experimental	0.245051
4	25	Chls	Experimental	0.257068
4	50	Chls	Experimental	0.33122
4	100	Chls	Experimental	0.383062
4	200	Chls	Experimental	0.396633
5	8	Chls	Experimental	0.255173
5	12	Chls	Experimental	0.265397
5	25	Chls	Experimental	0.07138
5	50	Chls	Experimental	0.120404
5	100	Chls	Experimental	0.173836
5	200	Chls	Experimental	0.050657
1	8	Chls	Model	0.17672
1	12	Chls	Model	NA
1	25	Chls	Model	0.189278
1	50	Chls	Model	0.181926
1	100	Chls	Model	0.175621
1	200	Chls	Model	0.168127
2	8	Chls	Model	0.176827
2	12	Chls	Model	0.105905
2	25	Chls	Model	0.188347
2	50	Chls	Model	0.195957
2	100	Chls	Model	0.244057
2	200	Chls	Model	0.319861
3	8	Chls	Model	0.239864
3	12	Chls	Model	0.085085
3	25	Chls	Model	0.060604
3	50	Chls	Model	0.062422
3	100	Chls	Model	0.138589
3	200	Chls	Model	0.22707
4	8	Chls	Model	0.30247
4	12	Chls	Model	0.221716
4	25	Chls	Model	0.186996
4	50	Chls	Model	0.30093
4	100	Chls	Model	0.287314
4	200	Chls	Model	0.686184
5	8	Chls	Model	0.245813
5	12	Chls	Model	0.191309
5	25	Chls	Model	0.176782
5	50	Chls	Model	0.23022
5	100	Chls	Model	0.335163
5	200	Chls	Model	0.321127

## Sheet: Extended_Figure_6_RP
Recording/Simulation	Time	Neuron_Type	Data_Type	Mean_Dopamine
1	8	DA	Experimental	NA
1	12	DA	Experimental	1.15082
1	25	DA	Experimental	1.10114
1	50	DA	Experimental	0.87028
1	100	DA	Experimental	0.662226
1	200	DA	Experimental	0.532343
2	8	DA	Experimental	1.08683
2	12	DA	Experimental	0.966412
2	25	DA	Experimental	0.832217			The computational model predicts empirical ex vivo data.
2	50	DA	Experimental	0.857274			Nacc
2	100	DA	Experimental	0.77807
2	200	DA	Experimental	0.766308
3	8	DA	Experimental	0.858953
3	12	DA	Experimental	0.85135
3	25	DA	Experimental	0.799068
3	50	DA	Experimental	0.689459
3	100	DA	Experimental	0.514616
3	200	DA	Experimental	0.187626
4	8	DA	Experimental	1.05413
4	12	DA	Experimental	0.926001
4	25	DA	Experimental	0.823127
4	50	DA	Experimental	0.650718
4	100	DA	Experimental	0.668693
4	200	DA	Experimental	0.468272
5	8	DA	Experimental	1.18391
5	12	DA	Experimental	1.09627
5	25	DA	Experimental	0.940223
5	50	DA	Experimental	0.676095
5	100	DA	Experimental	0.509614
5	200	DA	Experimental	0.313125
1	8	Chls	Experimental	NA
1	12	Chls	Experimental	0.565132
1	25	Chls	Experimental	0.666895
1	50	Chls	Experimental	0.685946
1	100	Chls	Experimental	0.603529
1	200	Chls	Experimental	0.408395
2	8	Chls	Experimental	0.236845
2	12	Chls	Experimental	0.393328
2	25	Chls	Experimental	0.426672
2	50	Chls	Experimental	0.340953
2	100	Chls	Experimental	0.302833
2	200	Chls	Experimental	0.203974
3	8	Chls	Experimental	0.845566
3	12	Chls	Experimental	0.841218
3	25	Chls	Experimental	0.798886
3	50	Chls	Experimental	0.679425
3	100	Chls	Experimental	0.519145
3	200	Chls	Experimental	0.440567
4	8	Chls	Experimental	0.272143
4	12	Chls	Experimental	0.474832
4	25	Chls	Experimental	0.494472
4	50	Chls	Experimental	0.506264
4	100	Chls	Experimental	0.442822
4	200	Chls	Experimental	0.261063
5	8	Chls	Experimental	0.149834
5	12	Chls	Experimental	0.250136
5	25	Chls	Experimental	0.328426
5	50	Chls	Experimental	0.502625
5	100	Chls	Experimental	0.436215
5	200	Chls	Experimental	0.320312
1	8	Chls	Model	NA
1	12	Chls	Model	0.522205
1	25	Chls	Model	0.636699
1	50	Chls	Model	0.650462
1	100	Chls	Model	0.535703
1	200	Chls	Model	0.436705
2	8	Chls	Model	0.446092
2	12	Chls	Model	0.438525
2	25	Chls	Model	0.481205
2	50	Chls	Model	0.640741
2	100	Chls	Model	0.629414
2	200	Chls	Model	0.628637
3	8	Chls	Model	0.352559
3	12	Chls	Model	0.386313
3	25	Chls	Model	0.462037
3	50	Chls	Model	0.515313
3	100	Chls	Model	0.416295
3	200	Chls	Model	0.153918
4	8	Chls	Model	0.432669
4	12	Chls	Model	0.420187
4	25	Chls	Model	0.475949
4	50	Chls	Model	0.486357
4	100	Chls	Model	0.540934
4	200	Chls	Model	0.384145
5	8	Chls	Model	0.485939
5	12	Chls	Model	0.497449
5	25	Chls	Model	0.543656
5	50	Chls	Model	0.505325
5	100	Chls	Model	0.412248
5	200	Chls	Model	0.256871
